# Supplementary material for: Parent-offspring genotyped trios unravelling genomic regions with gametic and genotypic epistatic transmission bias on the cattle genome
Source: Front Genet. 2023 Apr 6;14:1132796. doi: 10.3389/fgene.2023.1132796 (PMC10117652; doi:10.3389/fgene.2023.1132796)
Supplement: Supplementary file 1 [file DataSheet1.zip]

Archive with 5 entries (5 files):
- Supplementary Material/Supplementary Material 1.pdf
- Supplementary Material/Supplementary Material 2.pdf
- Supplementary Material/Supplementary Material 3.xlsx
- Supplementary Material/Supplementary Material 4.xlsx
- Supplementary Material/Supplementary Material 5.xlsx
