# Supplementary material for: Parent-offspring genotyped trios unravelling genomic regions with gametic and genotypic epistatic transmission bias on the cattle genome
Source: Front Genet. 2023 Apr 6;14:1132796. doi: 10.3389/fgene.2023.1132796 (PMC10117652; doi:10.3389/fgene.2023.1132796)
Supplement: Supplementary file 1 [file DataSheet1.zip › Supplementary Material/Supplementary Material 3.xlsx]

## Sheet: sup.material.1
type	chromosome region A	chromosome region B	coordinates of the region A	coordinates of the region B	number of sires (locus A)	number of dams (locus A)	number of offspring (trios) (locus A)	total number of animals (locus A)	number of heterozygous sires (locus A)	number of heterozygous dams (locus A)	number of informative offspring (locus A)	number of sires (locus B)	number of dams (locus B)	number of offspring (trios) (locus B)	total number of animals (locus B)	number of heterozygous sires (locus B)	number of heterozygous dams (locus B)	number of informative offspring (locus B)	Frequency (locus A)	Frequency (locus B)	αA mean	δA mean	αB mean	δB mean	ααe mean	αδe mean	δαe mean	δδe mean	αA standard deviation	δA standard deviation	αB standard deviation	δB standard deviation	ααe standard deviation	αδe standard deviation	δαe standard deviation	δδe standard deviation	Log10(BFαA)	Log10(BFαB)	Log10(BFδA)	Log10(BFδB)	Log10(BFαα)	Log10(BFαδ)	Log10(BFδα)	Log10(BFδδ)	Observed AABB	Observed AaBB	Observed aaBB	Observed AABb	Observed AaBb
ad-by-ad	1	21	41490266	26405185	5221	117233	283666	373575	2557	57606	212498	5212	116900	283103	372729	2467	54612	207138	0.56094	0.61236	0.15147	-0.04033	0.43212	0.44041	0.9999	-0.2192	-0.02977	-0.93627	0.00612	0.00649	0.00501	0.00489	7e-05	0.0061	0.00594	0.00575	693.716	22.7723	1524.42	1756.73	6794.35	849.977	9.9461	6459.58	25912	13260	1347	21024	78739
ad-by-ad	1	23	95213011	30121507	5123	109126	261609	347543	2185	49533	182540	5222	117207	283642	373537	2529	53750	212555	0.69968	0.36856	-0.06455	-0.29296	0.43985	0.33259	-0.99988	-0.06596	0.41925	-0.87634	0.0073	0.00696	0.00559	0.00576	0.00011	0.00689	0.00668	0.00643	41.3789	1358.85	2169.19	853.188	5112.13	46.3444	1663.68	4899.56	1114	17582	59101	7113	67085
ad-by-ad	4	21	85759993	37978844	5220	116989	283248	372964	2627	58823	219661	5216	116875	282982	372606	2298	53213	194745	0.4662	0.66079	0.38142	-0.23974	0.22195	0.28843	0.99979	-0.42954	0.25078	-0.63773	0.0076	0.00775	0.00651	0.0066	0.00017	0.0071	0.00723	0.00688	1191.44	776.903	366.202	639.89	4681.46	1498.07	736.406	2876.61	21248	7089	649	36797	68034
ad-by-ad	10	14	20146107	29246158	5218	117153	283461	373315	2586	58139	213335	5219	117207	283512	373424	2289	54555	200203	0.57005	0.66591	0.2965	-0.06449	0.32815	0.42179	0.99985	-0.40067	-0.00952	-0.82377	0.00646	0.00709	0.00541	0.00563	0.00018	0.00642	0.00656	0.00681	1014.11	397.42	915.752	1846.19	5903.46	1748.17	-0.1152	4586.99	17981	8431	930	23521	73304
ad-by-ad	17	23	39696262	5524345	5210	116800	282769	372359	2312	50419	204489	5221	117259	283698	373632	2517	57741	216618	0.32304	0.40916	0.04566	-0.26669	0.46102	0.40195	0.99989	0.06226	0.36822	-0.93663	0.00645	0.00652	0.00534	0.00541	0.00011	0.006	0.00588	0.00614	24.5286	1239.68	3596	1365.53	6648.63	73.1848	1619.29	6250.21	60589	18463	1175	39543	76581
ad-by-ad	21	27	60175026	1343227	5144	113394	274342	361998	2453	56238	200749	5223	117282	283725	373682	2510	57182	209206	0.61951	0.57338	-0.00343	0.18169	0.34182	0.30191	0.99986	-0.04859	-0.22692	-0.73679	0.00752	0.00755	0.0055	0.00595	0.00015	0.00702	0.00698	0.00668	-1.5385	896.734	862.495	670.489	4880.73	23.5964	889.338	3597.73	20117	22069	5633	13594	73298
ad-by-ad	23	28	1674622	2233574	5105	109068	255144	341953	2419	48331	192368	4945	100047	218743	302502	2458	44711	180827	0.30505	0.46474	0.57079	-0.67471	-0.35539	-0.59671	-0.99279	0.51316	-0.44434	-0.17778	0.01134	0.0123	0.0085	0.00881	0.00618	0.01012	0.01122	0.00833	605.251	759.916	450.031	1355.64	5388.56	598.897	410.928	114.486	24183	25472	7448	33361	33955
dom-by-dom	1	21	36209316	26405185	5219	117133	283403	373239	2489	55482	204868	5212	116900	283103	372729	2467	54612	207138	0.60176	0.61236	0.26104	0.14285	0.47978	0.47389	0.99993	-0.33755	-0.24217	-0.99996	0.00742	0.00761	0.00593	0.00579	6e-05	0.0071	0.00701	4e-05	1526.41	756.864	1906.38	9303.71	10097.7	2110.8	1429.74	16219.5	32526	6153	219	7670	92264
dom-by-dom	1	23	95101691	29897088	5023	104379	249273	332435	2395	53089	195811	5220	117246	283691	373615	2383	53101	206802	0.34992	0.34146	0.0912	-0.05659	0.39088	0.329	0.99976	0.11455	0.2062	-0.99991	0.00645	0.00691	0.00463	0.00475	0.00019	0.00616	0.00636	0.00012	66.882	23.6917	1362.23	979.266	5376.65	110.972	829.739	13060.3	56994	16789	1366	16244	77084
dom-by-dom	4	21	85384769	37978844	5216	116971	283235	372937	2316	53481	195679	5216	116875	282982	372606	2298	53213	194745	0.65896	0.66079	0.44543	0.32989	0.39963	0.47031	0.99991	-0.54223	-0.48695	-0.99997	0.013	0.01331	0.01306	0.01292	8e-05	0.01312	0.01309	2e-05	3133.82	2055.7	4817.39	4527.93	9437.06	3956.57	3653.68	20223.3	26854	694	83	795	95111
dom-by-dom	10	14	25732248	29246158	5208	116770	281450	371455	2199	51909	193658	5219	117207	283512	373424	2289	54555	200203	0.30859	0.66591	-0.1797	0.43967	0.57857	0.38619	-0.99993	0.33394	-0.61805	-0.99994	0.00707	0.00724	0.00671	0.00633	6e-05	0.00704	0.00676	6e-05	863.318	2600.02	6551.26	9251.98	9299.13	1901.48	4533.05	15595.4	471	6135	20531	14892	89653
dom-by-dom	13	28	1655502	21945694	5224	117281	283733	373685	2518	56095	206917	4993	105038	251075	334401	2690	57045	201726	0.58851	0.46715	-0.10104	0.16962	0.14436	0.18523	0.79808	0.13183	-0.11489	-0.59158	0.0079	0.00732	0.00649	0.00625	0.00879	0.00704	0.00666	0.00649	49.7109	159.362	148.629	240.564	1708.3	96.1139	76.7808	8447.01	24194	29745	9731	12940	66922
dom-by-dom	17	23	39696262	6727000	5210	116800	282769	372359	2312	50419	204489	5207	115922	277502	366844	2573	56953	208755	0.32304	0.42565	0.19531	-0.36945	0.51009	0.38448	0.99994	-0.09596	0.51811	-0.99989	0.00642	0.00609	0.00579	0.00587	9e-05	0.00643	0.00603	0.00013	949.986	1855.87	8181.59	1435.26	7685.67	75.5322	2916.67	10688.5	59224	6692	143	36012	80556
ad-by-dom	1	21	33593708	26405185	5218	117082	283410	373203	1592	34406	135503	5212	116900	283103	372729	2467	54612	207138	0.16596	0.61236	0.43097	-0.71375	0.10575	-0.11627	0.99907	-0.73279	0.92184	-0.51903	0.01593	0.01094	0.01209	0.01272	0.00091	0.01187	0.00965	0.00934	356.99	1273.14	751.49	670.16	1443.39	1052.14	1917.69	1220.92	36932	453	0	80851	34588
ad-by-dom	1	7	44623201	10835967	5004	102255	240590	323333	2220	42407	170164	5134	110676	265328	352093	3367	66455	232962	0.24426	0.45718	0.71872	0.01634	-0.14587	0.63528	0.03392	-0.47196	0.01918	-0.06744	0.00979	0.00629	0.00733	0.00571	0.00709	0.0091	0.00603	0.00736	3173.9	-0.0291	184.734	2276.92	3.4744	4339.94	0.7956	36.8619	29512	19961	3010	74458	52175
ad-by-dom	2	7	27724930	10835967	5215	114408	275241	364334	944	28130	89337	5134	110676	265328	352093	3367	66455	232962	0.11065	0.45718	0.39575	0.02898	-0.04376	0.6728	0.03787	-0.52335	-0.00588	-0.00256	0.01794	0.01006	0.01208	0.00891	0.01342	0.01631	0.00975	0.01144	1073.86	2.1359	8.0811	1566.68	3.5686	1646.3	-1.373	-1.2859	45002	10478	504	119499	27402
ad-by-dom	4	7	18207858	10835967	5067	105161	252046	335375	2129	41895	167345	5134	110676	265328	352093	3367	66455	232962	0.76543	0.45718	-0.52187	0.08281	-0.06975	0.69557	-0.02121	0.35689	-0.0301	-0.09612	0.0102	0.00615	0.0075	0.00567	0.00661	0.0096	0.00611	0.0076	1757.49	44.164	38.6977	2655.62	0.5233	2845.33	4.44	82.4421	2738	20775	30743	8003	53855
ad-by-dom	4	21	85188654	37978844	5223	117244	283661	373582	1023	23565	86759	5216	116875	282982	372606	2298	53213	194745	0.09971	0.66079	0.23065	0.67357	0.57216	0.11695	-0.99902	-0.26946	-0.9262	-0.77416	0.01991	0.01274	0.01464	0.01385	0.00111	0.01711	0.01318	0.01095	42.4033	1067.35	1730.82	89.4909	1473	122.721	2212.66	2208.72	15276	12332	2097	75380	31530
ad-by-dom	5	17	2793760	72942592	4883	102532	239714	322760	2370	44627	190613	5175	113627	273395	361153	2447	51631	193231	0.71443	0.30598	-0.90458	0.15059	-0.20233	0.28911	-0.21085	0.29977	0.02739	-0.01043	0.01024	0.00948	0.00797	0.00748	0.01021	0.00958	0.00897	0.00789	2033.16	88.8177	276.653	359.827	128.906	2082.88	1.4139	-1.1188	7768	41326	46452	8661	45235
ad-by-dom	5	7	56169416	10835967	5200	113693	268482	358120	1009	23959	117420	5134	110676	265328	352093	3367	66455	232962	0.87875	0.45718	-0.49837	0.05996	0.00431	0.63412	-0.05666	0.55833	-0.01692	-0.06446	0.01569	0.00958	0.01091	0.00833	0.01248	0.01376	0.00933	0.01033	1508.3	12.1213	-1.3894	1428.98	7.6148	1931.34	-0.4178	19.7981	833	14995	42918	1651	32680
ad-by-dom	6	7	4076731	10835967	4998	98469	231091	311593	2140	43147	159590	5134	110676	265328	352093	3367	66455	232962	0.26673	0.45718	0.51672	0.06256	-0.09193	0.65464	0.03345	-0.35457	-0.01782	-0.07916	0.00982	0.00628	0.00733	0.00568	0.00673	0.00931	0.00611	0.0075	1493.29	23.6302	66.8106	2364.14	3.41	3647.68	0.4059	51.6436	27428	19410	2949	68858	52367
ad-by-dom	7	8	10835967	101251865	5134	110676	265328	352093	3367	66455	232962	5217	115143	277893	367334	829	21541	74759	0.45718	0.91498	0.02363	-0.46018	0.68891	-0.00313	-0.01565	-0.00056	0.61686	-0.03681	0.01168	0.01987	0.01049	0.01387	0.01623	0.01135	0.01887	0.01339	0.7937	787.937	1468.14	-1.1211	-0.2388	-1.4174	1545.93	6.0084	316	909	338	8193	23029
ad-by-dom	7	10	10835967	29761646	5134	110676	265328	352093	3367	66455	232962	4946	105232	254909	336975	2243	37854	182771	0.45718	0.24558	0.06735	0.69084	0.66758	-0.18814	0.04261	-0.00875	-0.4365	-0.04276	0.00608	0.00963	0.00556	0.00734	0.00675	0.00593	0.0089	0.00718	29.2847	3299.69	2574.43	361.44	7.1768	-1.4713	3652.7	14.4838	29548	75794	18902	23096	55961
ad-by-dom	7	11	10835967	77484457	5134	110676	265328	352093	3367	66455	232962	4982	104291	249560	332356	2451	45107	188989	0.45718	0.31765	0.05785	0.58071	0.6429	-0.05658	0.03043	-0.01561	-0.37937	-0.10764	0.00597	0.00882	0.00524	0.00683	0.00653	0.00589	0.00846	0.00679	22.9347	2208.98	2631.82	27.9271	3.1062	0.0825	4236.91	116.986	22635	61662	15636	26294	63528
ad-by-dom	7	16	10835967	34911228	5134	110676	265328	352093	3367	66455	232962	5222	117178	283504	373381	937	21262	83860	0.45718	0.09183	0.00214	0.38397	0.67563	-0.01501	0.04467	0.00274	-0.56584	-0.054	0.01083	0.01934	0.00951	0.01264	0.01527	0.01038	0.01788	0.01183	-1.4344	889.327	1568.82	-0.1334	5.8622	-1.4324	1609.4	16.2921	46462	121587	27384	9386	26806
ad-by-dom	7	17	10835967	48671784	5134	110676	265328	352093	3367	66455	232962	5192	114709	273336	362615	1025	24188	109673	0.45718	0.1166	0.05405	0.42373	0.63216	-0.07183	0.02609	-0.01149	-0.52691	0.00533	0.00939	0.01657	0.00852	0.01109	0.01252	0.00951	0.01505	0.01043	10.8355	1673.5	1491.3	24.1455	0.763	-0.9849	1737.32	-1.2968	41671	112503	25792	13326	31720
ad-by-dom	7	21	10835967	44499384	5134	110676	265328	352093	3367	66455	232962	5218	115963	279209	368903	934	22034	92546	0.45718	0.89972	0.062	-0.36851	0.65816	-0.00164	-0.01395	-0.02319	0.50807	-0.03354	0.01009	0.01781	0.009	0.01225	0.0138	0.01014	0.01614	0.0115	15.4426	1084.37	1537.65	-1.2621	-0.5658	1.1126	1486.58	5.0877	606	1434	395	11721	28358
ad-by-dom	7	24	10835967	33863680	5134	110676	265328	352093	3367	66455	232962	5220	116539	280540	370230	935	26751	92423	0.45718	0.89137	0.01988	-0.37099	0.68263	-0.01401	-0.03329	-0.01064	0.50769	-0.04712	0.00977	0.01808	0.00867	0.01199	0.01296	0.00951	0.01638	0.01118	0.2503	1189.23	1673.05	-0.3374	2.6107	-0.9985	1559.15	11.8128	543	1478	451	11050	28903
ad-by-dom	8	25	76620508	28413439	5223	116842	280541	370409	340	6980	29382	5161	112549	267872	356272	2007	36518	148921	0.02776	0.83287	-0.47442	-0.96652	-0.15472	0.43277	0.0626	0.738	-0.17799	0.29908	0.12927	0.02724	0.07259	0.06025	0.07643	0.13402	0.04675	0.07137	44.7857	477.828	16.7411	180.948	4.0902	1663.63	20.2812	98.98	4975	310	1	65871	4561
ad-by-dom	9	18	59595970	28139889	5223	117190	283607	373483	216	5668	20108	5188	112989	271678	360054	1951	38189	167979	0.01968	0.80489	-0.56578	-0.78339	-0.31013	0.47834	0.39242	0.83555	-0.3529	0.50193	0.14564	0.1024	0.08296	0.06498	0.20002	0.1273	0.10645	0.06765	36.7506	313.523	35.1709	212.198	114.609	1223.78	75.1644	246.606	8266	203	0	80587	2629
ad-by-dom	10	14	26700563	29246158	5220	117159	283516	373359	1825	38312	165714	5219	117207	283512	373424	2289	54555	200203	0.7902	0.66591	-0.49453	-0.61842	-0.03172	-0.0971	-0.9991	0.85142	0.88321	-0.49661	0.01168	0.01122	0.0118	0.0119	0.00094	0.00929	0.00936	0.00786	455.655	898.838	13.4699	550.764	1667.11	1627.53	1964.13	1132.93	0	282	25753	176	37874
ad-by-dom	15	18	82260685	10642175	4952	103581	248887	329945	2249	47766	190160	5212	116611	282530	372022	2610	58045	210062	0.69514	0.42965	-0.54938	0.17517	0.04282	0.03744	0.71984	0.22534	-0.32818	-0.24877	0.0089	0.00926	0.00699	0.00741	0.00986	0.00832	0.0085	0.00723	1299.76	104.971	8.6131	6.1195	1109.45	305.758	2251.61	608.725	13302	38818	23832	5994	52966
[truncated: 96 more columns]
