# Supplementary material for: Parent-offspring genotyped trios unravelling genomic regions with gametic and genotypic epistatic transmission bias on the cattle genome
Source: Front Genet. 2023 Apr 6;14:1132796. doi: 10.3389/fgene.2023.1132796 (PMC10117652; doi:10.3389/fgene.2023.1132796)
Supplement: Supplementary file 1 [file DataSheet1.zip › Supplementary Material/Supplementary Material 4.xlsx]

## Sheet: sup.material.4
chromosome region A	chromosome region B	coordinates of the region A	coordinates of the region B	number of sires (locus A)	number of dams (locus A)	number of offspring (trios) (locus A)	total number of animals (locus A)	number of heterozygous sires (locus A)	number of heterozygous dams (locus A)	number of informative offspring (locus A)	Frequency (locus A)	Overall TRD (locus A)	standard deviation (locus A)	Log10(BF) (locus A)	number of sires (locus B)	number of dams (locus B)	number of offspring (trios) (locus B)	total number of animals (locus B)	number of heterozygous sires (locus B)	number of heterozygous dams (locus B)	number of informative offspring (locus B)	Frequency (locus B)	Overall TRD (locus B)	standard deviation (locus B)	Log10(BF) (locus B)	Artificial haplotype allele	number of heterozygous sires	number of heterozygous dams	number of informative offspring	Frequency	Overall TRD (locus A)	standard deviation (locus A)	Log10(Bayes factor) (locus A)	Artificial haplotype allele	All sig hetero com =1, only them=2.	number of sires	number of dams	number of offspring (trios)	total number of animals	Frequency AB	Frequency Ab	Frequency aB	Frequency ab	Overall TRD (locus A, epistatic model)	standard deviation (locus A, epistatic model)	Log10(BF) (locus A, epistatic model)	Overall TRD (locus B, epistatic model)	standard deviation (locus B, epistatic model)	Log10(BF) (locus B, epistatic model)

1	2	141691093	26734422	5211	117061	283297	373074	2268	46458	196117	0.30229	-0.00158	0.00099	-2	5223	117276	283761	373707	49	3222	6904	0.00813	0.06234	0.00641	21.6	a.b.	16	793	2262	0.00198	-0.19292	0.00994	73.5903	4	1	5210	117022	283243	372990	0.691517	0.00618	0.300326	0.00194	-0.0016	0.001	-1.9956	0.0623	0.0062	21.5955
2	4	100950039	39954499	5215	116868	282651	372345	1674	38810	150100	0.19536	0.00304	0.00124	-2	5221	117212	283486	373428	28	1112	4864	0.00322	0.21092	0.00666	192.79	A.b.	18	776	3859	0.00253	-0.26591	0.00685	247.986	2	0	5212	116765	282321	371982	0.802234	0.002161	0.194188	0.001051	0.0032	0.0009	-1.9956	0.211	0.0068	192.786
1	5	73286310	70762660	5210	117021	282575	372365	1474	30476	147539	0.8267	-0.00725	0.00119	4.78	5221	115435	278492	368160	612	14887	79346	0.91998	-0.00364	0.00165	-1.99	A.B.	109	2290	14483	0.01391	-0.0843	0.00408	88.3688	1	0	5207	115139	277262	366738	0.010979	0.159872	0.069074	0.756961	-0.0071	0.0011	4.7773	-0.0031	0.0014	-1.9935
1	7	39339779	94639822	5223	117288	283759	373721	2581	58827	214336	0.52206	-0.0023	0.00096	-2	5223	117277	283733	373679	78	1644	9348	0.00727	0.04543	0.00511	14.75	A.b.	23	645	3717	0.00231	-0.1796	0.0076	105.357	2	2	5222	117249	283675	373607	0.475637	0.002278	0.517079	0.004995	-0.0023	0.0008	-1.9956	0.0453	0.0053	14.7461
3	5	70276912	115733563	5224	117279	283761	373707	69	1608	9033	0.99205	0.03511	0.00509	7.94	5219	114671	274101	363373	1251	29387	120368	0.14266	0.00198	0.0013	-2	A.b.	29	432	3479	0.00655	0.10624	0.00862	32.8326	2	1	5219	114640	274053	363300	0.004836	0.003227	0.849353	0.139228	0.0367	0.0055	7.9439	0.002	0.0015	-1.9956
3	6	46889594	73503493	5218	116666	281347	371396	16	417	5204	0.99845	-0.31066	0.00561	471.3	5221	117037	282511	372546	19	396	4313	0.00143	0.28692	0.00631	328.73	a.B.	27	666	5882	0.99751	0.36584	0.00443	769.122	3	1	5217	116637	281283	371313	0.001075	0.000466	0.995683	0.000959	-0.3107	0.0054	471.302	0.2878	0.0065	328.735
1	8	149067642	85392078	5223	117224	283667	373565	263	9725	27757	0.96957	-0.02668	0.00282	15.44	5213	116289	281866	371073	1974	39235	171775	0.76943	-0.00395	0.00116	-2	A.B.	55	1887	7162	0.00607	-0.12369	0.00567	94.7654	1	0	5212	116198	281718	370846	0.005857	0.024606	0.224698	0.744658	-0.0272	0.0032	15.4355	-0.0038	0.001	-1.9956
2	8	65249007	14577742	5224	117213	283654	373549	411	9423	52906	0.95444	-0.03239	0.00204	48.18	5211	116897	283006	372650	1471	31220	138214	0.17876	0.00714	0.00124	3.76	A.b.	118	1664	14795	0.00935	-0.11595	0.00399	174.211	2	0	5211	116794	282848	372411	0.036324	0.009232	0.784887	0.169536	-0.0326	0.0014	48.1768	0.007	0.0018	3.7556
1	10	26453228	29751813	5223	117219	283631	373528	59	2134	6458	0.00674	0.03119	0.00593	3.69	5195	115919	280941	369849	2155	49561	191612	0.29468	0.00066	0.00107	-2	a.B.	40	1375	3914	0.00373	-0.12734	0.00777	54.3784	3	2	5194	115827	280761	369593	0.70162	0.29163	0.003696	0.003032	0.0317	0.0063	3.6926	0.0011	0.0009	-1.9956
5	6	18739471	50593861	5218	117058	283053	372921	2268	49565	192798	0.70337	-0.00142	0.00104	-2	5219	116687	280361	370767	6	406	1948	0.00127	0.18523	0.01058	58.15	a.b.	1	207	1225	0.00358	-0.29705	0.0113	99.4201	4	0	5213	116433	279607	369905	0.295937	0.000665	0.699804	0.000596	-0.0015	0.0009	-1.9956	0.1847	0.0095	58.1481
1	10	32411801	46694410	5216	117077	283363	373144	2579	57430	210017	0.4489	-0.00064	0.00096	-2	5223	117291	283779	373730	93	3535	9475	0.00995	0.07147	0.00529	40.6	a.b.	35	1334	4549	0.00379	-0.15417	0.00716	94.2121	4	0	5215	117053	283327	373084	0.544873	0.006218	0.445165	0.003722	-0.0003	0.0006	-1.9956	0.07	0.0048	40.597
4	7	61098696	105385203	5222	117227	283615	373522	537	16347	58438	0.06126	0.01006	0.00197	3.35	5219	117051	283148	372934	931	18485	93870	0.90139	-0.00647	0.00153	0.41	a.B.	47	1252	6264	0.00476	-0.0972	0.00595	50.1652	3	0	5218	116970	282961	372683	0.093861	0.844868	0.004751	0.056512	0.0103	0.0016	3.3456	-0.0063	0.0013	0.4122
5	7	52771740	23568940	5217	115736	278851	368705	2620	57593	207822	0.443	0.00414	0.00096	-2	5222	117237	283708	373619	90	3275	14396	0.01275	0.03963	0.00424	17.76	a.b.	54	1553	8493	0.0094	-0.10549	0.00518	80.9577	4	2	5215	115661	278750	368542	0.548197	0.006442	0.435991	0.006318	0.0041	0.0008	-1.9956	0.0401	0.0038	17.758
3	9	110558160	69907989	5218	116387	280981	370642	190	3386	32435	0.02489	0.01444	0.00284	3.53	5215	115549	278668	368346	2727	58404	213579	0.52327	0.00152	0.00098	-2	a.b.	34	1235	8665	0.01102	-0.07081	0.00515	36.1526	4	0	5209	114614	275847	365200	0.457666	0.515793	0.015611	0.006506	0.0148	0.0022	3.5324	0.0016	0.0012	-1.9956
5	8	36388805	68233244	5216	116271	278127	367632	1721	39893	164178	0.77747	-0.00371	0.00107	-2	5220	115478	277505	366526	623	12392	58240	0.94514	-0.01031	0.00219	3.69	A.B.	72	1914	9757	0.00993	-0.06567	0.00485	35.1875	1	0	5212	114418	271860	360393	0.008088	0.213801	0.047032	0.729275	-0.0039	0.0011	-1.9956	-0.0106	0.0019	3.6865
5	8	106734118	9600065	5223	117240	283681	373603	35	762	4718	0.99647	-0.07348	0.00702	20.66	5206	114823	277211	366425	1962	38076	177611	0.24292	0.00247	0.00102	-2	A.B.	22	462	2992	0.00499	-0.17426	0.00838	78.8813	1	2	5205	114749	277079	366241	0.00188	0.001678	0.752447	0.240877	-0.0732	0.0075	20.664	0.0024	0.0009	-1.9956
2	12	16177570	38409372	5207	116596	282563	371964	2277	50803	193517	0.3223	-0.00149	0.00094	-2	5223	117298	283776	373739	21	868	3201	0.9973	-0.11938	0.00872	38.57	a.B.	6	311	1615	0.00091	-0.26775	0.01065	104.715	3	2	5206	116578	282523	371911	0.001843	0.675846	0.000858	0.321434	-0.0012	0.0012	-1.9956	-0.1184	0.0084	38.5701
5	11	85288739	21374188	5224	117294	283767	373731	2250	51891	190030	0.30436	0.00937	0.00099	16.15	5222	117184	283615	373477	454	8955	69846	0.06373	0.00475	0.00193	-1.8	a.b.	95	2486	19635	0.01358	-0.09363	0.00331	150.491	4	0	5222	117163	283569	373420	0.645478	0.050216	0.290773	0.013517	0.0097	0.0009	16.1478	0.0046	0.0019	-1.7974
6	11	19484533	5706329	5220	117221	283656	373549	60	1925	5378	0.00581	0.03016	0.00679	2.66	5202	116233	281864	370962	2457	54360	203169	0.65941	-0.00143	0.00094	-2	a.b.	37	1129	3200	0.00326	-0.09198	0.00855	22.2396	4	0	5198	116143	281710	370728	0.337888	0.656225	0.002649	0.003157	0.0306	0.0067	2.6628	-0.0014	0.0011	-1.9956
4	13	32529693	37865729	5221	117227	283667	373564	33	1917	7279	0.99374	-0.10048	0.0058	62.77	5211	116940	282872	372618	2617	58622	215018	0.45286	-0.00374	0.00086	-2	A.B.	16	826	4021	0.00245	-0.26409	0.00678	255.569	1	2	5207	116853	282724	372391	0.00227	0.003986	0.544814	0.448784	-0.1005	0.0061	62.771	-0.0038	0.0011	-1.9956
5	12	73713772	5817779	5222	116979	281889	372149	5	247	3257	0.00122	0.22659	0.008	149.15	5216	116886	281737	371832	2594	58235	212795	0.57615	-1e-05	0.00096	-2	a.b.	0	50	1927	0.00311	-0.40339	0.00683	313.676	4	2	5214	116549	279821	370192	0.421404	0.574524	0.000974	0.000249	0.227	0.0078	149.145	0.0001	0.0007	-1.9956
4	13	89470738	74944491	5223	117210	283642	373528	233	7152	29476	0.97183	-0.01794	0.00286	6.52	5222	117077	283432	373211	407	10690	40644	0.04186	0.00329	0.00251	-1.97	A.b.	18	330	2059	0.00104	-0.2656	0.00876	131.621	2	0	5221	116971	283258	372946	0.027108	0.001044	0.931011	0.040822	-0.0187	0.0026	6.5178	0.0032	0.0027	-1.9743
3	15	25569904	3857845	5219	114901	276373	365831	906	21214	87657	0.9029	-0.00284	0.00174	-2	5223	117254	283690	373621	1765	38133	168451	0.79457	-0.00787	0.00124	8.02	A.B.	185	4450	22834	0.02216	-0.05848	0.00323	66.9364	1	0	5218	114842	276258	365670	0.018875	0.07804	0.184405	0.71545	-0.0025	0.0017	-1.9956	-0.0075	0.0007	8.0174
1	17	92581626	28779152	5218	117097	283305	373131	2572	57113	212374	0.42606	-0.00316	0.00103	-2	5224	117309	283806	373776	42	803	5005	0.00323	0.13403	0.00686	77.56	a.b.	5	215	2089	0.00086	-0.32259	0.0085	203.927	4	0	5218	117091	283295	373116	0.571388	0.002502	0.425269	0.000734	-0.0032	0.0012	-1.9956	0.1337	0.0077	77.5612
8	10	49283003	95891436	5208	116255	278802	368168	1924	46247	166577	0.24283	0.00107	0.00111	-2	5220	117073	282635	372627	70	2736	6429	0.00737	0.04961	0.00632	12.07	A.b.	50	1959	4519	0.00592	-0.10194	0.00721	39.4633	2	2	5204	116015	277626	367010	0.751233	0.004949	0.240401	0.002485	0.0013	0.0012	-1.9956	0.0496	0.0057	12.0704
7	11	76349643	77560928	5214	116324	279594	369698	140	3054	18393	0.01458	0.0552	0.00353	47.64	5193	115227	279694	368055	2452	52384	208085	0.34827	-0.00495	0.00095	-1.89	a.B.	85	2000	11454	0.01121	-0.11631	0.00458	135.684	3	2	5183	114241	275483	363975	0.640131	0.342473	0.00834	0.006197	0.0555	0.003	47.6392	-0.0048	0.001	-1.8863
3	15	115888900	41707747	5213	115142	277839	367184	425	10808	44770	0.04532	0.02319	0.0023	19.46	5113	113627	271391	360156	2245	47679	199490	0.66374	-0.0059	0.00097	1.89	a.B.	113	2605	14838	0.01981	-0.09216	0.00406	109.517	3	2	5102	111472	265533	353624	0.321078	0.62625	0.012134	0.032721	0.0239	0.0021	19.4585	-0.0057	0.0009	1.8907
3	16	48232935	69847424	5220	116993	283224	372942	1123	26580	113041	0.12547	-0.00445	0.00136	-1.99	5217	116412	281835	371246	672	13899	75881	0.92535	-0.00826	0.00176	2.42	a.B.	80	1859	11052	0.0112	0.07205	0.00461	48.3549	3	0	5212	116094	281256	370409	0.063878	0.810377	0.010712	0.114449	-0.0045	0.0012	-1.9857	-0.0074	0.0017	2.4182
7	12	66673891	87977170	5213	116590	280996	370899	2459	57710	213082	0.39895	-0.00019	0.00085	-2	5217	117053	282481	372598	152	3674	16862	0.01423	0.03509	0.00389	16.19	a.b.	51	1197	6765	0.00714	-0.1173	0.00589	80.4891	4	0	5206	116327	279663	369706	0.589959	0.009451	0.393429	0.004759	-0.0002	0.0008	-1.9956	0.035	0.0034	16.1889
8	12	29711579	1681182	5224	117295	283762	373727	2115	49910	189556	0.70979	0.002	0.00093	-2	5220	116431	281638	370995	381	9212	37859	0.96303	-0.01175	0.00248	2.64	A.B.	77	2464	7274	0.00753	-0.06269	0.00573	23.0704	1	0	5220	116411	281585	370932	0.007243	0.282267	0.029717	0.680538	0.0021	0.0008	-1.9956	-0.0119	0.0023	2.6365
1	19	34903570	11726846	5211	116373	281642	370947	1219	28318	113458	0.87162	-0.01697	0.0014	28.24	5214	116532	281694	371311	1757	41227	169979	0.22382	0.00798	0.00108	8.93	A.b.	201	6084	27966	0.02475	-0.06902	0.00286	117.138	2	0	5201	115593	279536	368487	0.103743	0.023747	0.672252	0.199167	-0.0168	0.0015	28.2356	0.008	0.0009	8.9257
6	14	48913327	72413890	5224	117293	283764	373724	2652	58719	219374	0.51475	-0.00156	0.00087	-2	5223	117301	283791	373752	7	360	1315	0.00081	0.29351	0.01134	103.77	a.b.	4	190	1028	0.00041	-0.37797	0.01002	142.637	4	1	5223	117279	283739	373685	0.484835	0.000413	0.514349	0.0004	-0.0013	0.0008	-1.9956	0.2933	0.0111	103.771
7	14	78822792	30764147	5220	117106	283447	373257	420	12840	42939	0.04561	0.01293	0.00238	4.09	5221	117171	283559	373423	322	11537	31891	0.03626	0.0158	0.00295	4.62	a.b.	30	1002	3581	0.00288	-0.15841	0.00792	77.998	4	1	5215	116978	283229	372941	0.921046	0.033343	0.042772	0.00283	0.0128	0.0028	4.0931	0.016	0.0026	4.618
4	17	89568067	39739079	5220	117130	283510	373328	249	8299	32055	0.96906	-0.03006	0.00286	24.01	5180	115865	279965	368996	2522	56775	211659	0.40282	0.00631	0.00089	5	A.b.	125	3484	15122	0.01271	-0.09488	0.00389	118.706	2	0	5176	115684	279666	368543	0.017558	0.01265	0.579594	0.390078	-0.0303	0.0025	24.0103	0.0062	0.0009	5.0014
2	19	116064542	15841374	5221	117182	283585	373454	459	9662	40506	0.03857	0.01353	0.00254	4.32	5213	116930	282854	372576	795	17274	78423	0.0784	0.00893	0.00168	3.68	a.b.	30	774	4171	0.00269	-0.17211	0.00716	107.652	4	2	5210	116796	282623	372238	0.885699	0.075821	0.035884	0.002592	0.0142	0.0021	4.3157	0.0094	0.0016	3.6781
1	20	146407055	29684981	5217	116829	282665	372348	2058	47756	183186	0.28277	0.00399	0.001	-2	5217	116412	281607	370970	340	8103	34810	0.96768	-0.03806	0.00252	43.25	a.B.	85	2126	11177	0.00887	-0.11946	0.0046	139.564	3	0	5210	115927	280466	369538	0.023906	0.694402	0.008428	0.272677	0.0043	0.0008	-1.9956	-0.0382	0.0027	43.2517
2	20	105246554	808587	5223	116843	282714	372369	51	1260	5066	0.00438	0.05947	0.00699	13.99	5214	116931	283101	372778	2602	58921	209141	0.53493	0.0014	0.00094	-2	a.B.	19	565	2198	0.00198	-0.14295	0.0101	38.1746	3	0	5213	116459	282001	371357	0.463893	0.531501	0.001703	0.002669	0.0599	0.0068	13.9882	0.0013	0.0009	-1.9956
8	16	7684602	37505165	5198	116222	281986	371071	2605	56381	213162	0.40648	0.00218	0.00083	-2	5222	116812	281637	371694	99	4496	15153	0.98455	-0.01924	0.00401	3.04	a.B.	35	1581	5206	0.00591	-0.11588	0.0069	59.5937	3	0	5196	115723	279815	368984	0.010754	0.582361	0.004642	0.401023	0.0022	0.0009	-1.9956	-0.02	0.0038	3.0377
1	23	45157959	6948746	5216	116862	281258	371317	72	819	5339	0.00353	0.14371	0.00656	98.28	5218	116852	280168	370581	64	364	7052	0.00285	0.21889	0.00528	302.62	A.b.	34	97	5349	0.00442	-0.36533	0.00485	692.382	2	2	5210	116392	277609	368098	0.992039	0.001144	0.003543	1e-06	0.1441	0.0067	98.2769	0.2186	0.0049	302.62
1	23	95101691	29897088	5023	104379	249273	332435	2395	53089	195811	0.34992	0.02839	0.00093	183.43	5220	117246	283691	373615	2383	53101	206802	0.34146	0.00029	0.00085	-2	a.B.	901	30616	80580	0.1171	-0.07915	0.0016	530.622	3	0	5020	104333	249191	332318	0.540075	0.102206	0.107375	0.24042	0.0285	0.0011	183.427	0.0001	0.0009	-1.9956
3	22	73652370	47797397	5223	117233	283659	373565	506	11114	51082	0.04739	0.0184	0.00215	13.54	5212	115157	276244	366235	1127	22390	119184	0.87476	-0.00684	0.00134	2.35	a.B.	62	1098	9548	0.01096	-0.09908	0.00503	79.8886	3	0	5211	115078	276092	366015	0.118542	0.829254	0.006464	0.041213	0.0193	0.002	13.5358	-0.0069	0.0011	2.3481
3	22	101995252	53904704	5221	117103	283481	373281	654	16641	77392	0.08229	0.00137	0.00182	-2	5218	117022	283290	373036	1802	42009	166375	0.22338	0.01022	0.00106	15.96	a.b.	187	4427	28641	0.02186	-0.06532	0.00302	105.746	4	0	5215	116811	282957	372528	0.716204	0.201463	0.060421	0.021883	0.002	0.0015	-1.9956	0.0102	0.001	15.9649
12	14	47810246	28911839	5206	115518	277468	366617	2385	53697	210900	0.37427	-0.00177	0.00091	-2	5222	117153	283554	373391	93	3410	18464	0.01525	0.03632	0.00387	19.27	A.b.	43	1975	8354	0.00812	-0.08656	0.00548	53.4337	2	0	5204	115356	277210	366220	0.617791	0.007173	0.366564	0.007429	-0.0017	0.0008	-1.9956	0.0361	0.0037	19.2685
10	16	26797848	78655234	5223	117201	282856	372959	34	1214	5469	0.99539	-0.04495	0.00675	7.81	5213	115932	281565	370505	2041	40423	180564	0.25387	0.00173	0.00107	-2	A.B.	18	822	3152	0.00372	-0.10359	0.00863	27.982	1	1	5212	115818	280607	369674	0.002665	0.001944	0.742295	0.252023	-0.045	0.0064	7.8136	0.0023	0.0009	-1.9956
12	16	79170861	36744747	5209	115618	277956	366777	2510	55384	202361	0.38729	-0.00314	0.00103	-2	5224	117210	283645	373531	129	5165	16690	0.9827	-0.01679	0.00359	2.09	A.B.	67	2941	9028	0.00925	-0.07851	0.00496	46.9097	1	0	5209	115516	277791	366524	0.008924	0.603554	0.008497	0.378719	-0.0028	0.0011	-1.9956	-0.0167	0.0032	2.0943
8	21	33964937	19601568	5214	116735	282740	372279	2596	58450	212866	0.52188	-0.00144	0.00089	-2	5219	116799	282075	371930	90	3260	13038	0.01219	0.02018	0.0045	2.74	A.b.	29	1550	4459	0.00517	-0.11929	0.00737	53.973	2	2	5209	116218	280998	370416	0.473376	0.00427	0.513523	0.007911	-0.0018	0.001	-1.9956	0.02	0.0045	2.739
13	16	72098324	18646636	5208	116565	282479	371828	2606	58646	213544	0.45092	0.00134	0.00096	-2	5220	115428	277634	367536	25	977	3064	0.00262	0.16339	0.00861	70.66	A.b.	14	489	1979	0.00499	-0.25632	0.00955	117.218	2	1	5204	114678	276308	365577	0.546309	0.001201	0.447378	0.001384	0.0013	0.0009	-1.9956	0.1629	0.0082	70.663
10	19	94482815	18016729	5217	116399	279723	369426	248	3920	31995	0.02497	0.0238	0.00265	13.69	5151	113955	273035	361537	2456	56000	209151	0.45195	0.00115	0.00098	-2	a.B.	90	1790	14606	0.01472	-0.0838	0.00407	88.6574	3	0	5144	113049	269030	357238	0.534981	0.435816	0.010539	0.014474	0.0244	0.003	13.6919	0.0011	0.0008	-1.9956
13	16	77428851	35765411	5221	117267	283670	373613	2598	57477	209983	0.41431	0.00459	0.00088	-1.99	5222	117024	282776	372735	188	4017	21591	0.01742	0.04659	0.00327	39.75	a.b.	71	1871	10164	0.0079	-0.10902	0.00484	104.666	4	0	5219	116977	282632	372560	0.575172	0.010253	0.406725	0.007157	0.0047	0.0009	-1.994	0.0463	0.0032	39.7533
12	18	89621011	31226355	5221	116526	279904	370155	13	303	1542	0.00103	0.16804	0.01203	37.31	5219	116059	280548	369757	691	18477	80720	0.91615	-0.00335	0.00181	-1.99	a.b.	9	237	1178	0.00345	-0.24024	0.01296	60.5259	4	1	5216	115267	276635	366106	0.08375	0.912483	0.000303	0.000721	0.1684	0.0124	37.3125	-0.003	0.0016	-1.9947
12	19	13698622	16362477	5217	117093	283358	373166	652	11800	83428	0.07299	0.00299	0.00157	-2	5223	117221	283592	373517	91	2472	13046	0.98937	-0.03714	0.00435	14.05	a.B.	6	152	2422	0.00108	-0.20668	0.0096	91.3607	3	1	5216	117000	283139	372896	0.00956	0.917446	0.001034	0.071946	0.0034	0.0013	-1.9951	-0.0378	0.0041	14.0475
9	22	33213808	16301901	5212	116538	281160	370997	2480	52528	200801	0.6278	-0.00312	0.00093	-2	5220	117122	283450	373270	207	5225	19364	0.98148	-0.03145	0.00376	14.95	A.B.	58	1605	7585	0.00734	-0.08447	0.00565	45.8004	1	0	5208	116346	280797	370479	0.006138	0.365169	0.012434	0.615007	-0.0032	0.0008	-1.9956	-0.0313	0.0039	14.952
11	20	18544905	35440215	5222	117199	283626	373508	421	12158	41447	0.04332	0.00687	0.00229	-0.65	5223	117282	283747	373696	17	445	1810	0.99879	-0.20115	0.01082	63.92	A.B.	13	361	1480	0.0009	-0.25552	0.01085	86.7527	1	1	5221	117165	283556	373411	0.000896	0.955787	0.000315	0.043002	0.0065	0.0023	-0.6468	-0.2002	0.0109	63.9192
6	25	68495611	10254815	5222	117132	283420	373265	255	7523	26132	0.02673	0.03097	0.00297	20.71	5216	116935	283119	372803	914	18081	86314	0.08995	0.00603	0.00162	-0.29	a.b.	20	608	3883	0.00222	-0.22248	0.00715	171.065	4	0	5214	116751	282723	372276	0.885563	0.087625	0.024608	0.002137	0.0309	0.0034	20.7144	0.0058	0.0021	-0.2876
12	20	147119	53333822	5215	116170	280908	370147	729	13890	63464	0.06256	0.01156	0.00184	5.56	5220	117157	283530	373378	1201	26019	123014	0.86529	-0.00581	0.00129	0.16	a.B.	52	1291	6426	0.00499	-0.13698	0.00586	105.017	3	0	5211	116012	280629	369740	0.130447	0.806686	0.004641	0.057883	0.0116	0.0018	5.5597	-0.0057	0.0017	0.1629
15	17	19117037	34496982	5223	117259	283684	373619	2634	58304	215823	0.54068	-0.00171	0.00096	-2	5222	117247	283696	373611	76	2538	10514	0.00873	0.10656	0.00495	103.63	a.b.	38	1341	6653	0.00462	-0.17018	0.00579	170.119	4	0	5221	117190	283565	373439	0.455226	0.004105	0.536035	0.004623	-0.0017	0.0011	-1.9956	0.1064	0.005	103.629
11	21	84947879	10283705	5219	117268	283744	373676	24	888	3035	0.9975	-0.13778	0.00872	49.51	5195	114598	276884	365902	2539	55120	206648	0.38529	0.0016	0.00102	-2	A.B.	10	484	1849	0.00442	-0.22696	0.0103	84.57	1	0	5190	114550	276813	365787	0.001299	0.00117	0.610916	0.383485	-0.1375	0.0089	49.508	0.002	0.0012	-1.9956
6	26	108971589	20444634	5223	116577	280813	370880	76	2430	7597	0.00742	0.05285	0.00576	16.73	5224	117282	283734	373688	2609	59500	213190	0.48146	0.00137	0.00104	-2	a.B.	27	1082	3648	0.00503	-0.11042	0.0079	37.2094	3	0	5223	116544	280739	370783	0.512755	0.477999	0.003238	0.004176	0.0535	0.0053	16.7259	0.0013	0.0007	-1.9956
7	26	3102587	5387056	5222	115733	278915	368753	192	6382	21421	0.02217	0.01558	0.00335	2.47	5209	116354	278798	368516	1659	36513	165122	0.22679	0.00066	0.00112	-2	a.b.	29	1225	4679	0.00947	0.10316	0.00703	42.1517	4	0	5207	114772	273912	363471	0.754294	0.21933	0.016912	0.00537	0.0164	0.0033	2.4732	0.0005	0.001	-1.9956
8	25	49604904	10896067	5221	117252	283712	373635	137	4622	14579	0.98521	-0.03553	0.00402	14.3	5223	117284	283747	373701	1714	45373	151256	0.21747	0.00225	0.00118	-2	A.b.	27	1378	4023	0.00369	-0.12963	0.00758	58.3332	2	1	5220	117222	283645	373548	0.011076	0.003708	0.771459	0.213749	-0.0361	0.0042	14.2983	0.0018	0.0013	-1.9956
10	23	51133677	23098548	5224	117293	283765	373727	1676	38063	151928	0.19463	0.00087	0.00121	-2	5222	117279	283750	373697	38	664	2257	0.00176	0.19673	0.00956	76.81	A.b.	27	465	1752	0.00119	-0.25384	0.01005	101.495	2	1	5222	117257	283699	373632	0.804195	0.001175	0.194035	0.000582	0.0011	0.0013	-1.9956	0.1965	0.0088	76.8095
9	24	86330663	9732103	5206	114904	277550	366778	2497	57000	210136	0.58828	-0.00633	0.00096	4.31	5217	117090	283441	373217	246	7633	32176	0.02962	0.03748	0.00276	37.79	A.b.	79	3173	12848	0.01395	-0.10481	0.00429	122.818	2	2	5199	114682	277185	366215	0.400085	0.010943	0.567109	0.018799	-0.0064	0.001	4.3136	0.0378	0.0029	37.7911
13	20	35444219	60928704	5222	117219	283647	373548	479	10124	54214	0.05266	0.00851	0.00223	1.18	5220	116995	283218	372940	1533	38497	138403	0.17999	0.01104	0.00118	15	a.b.	76	2085	12222	0.00825	-0.13295	0.00442	189.395	4	0	5218	116901	283053	372702	0.775583	0.171734	0.044428	0.008228	0.0085	0.0016	1.1773	0.0105	0.0013	15.0044
11	23	63505299	28563533	5220	116985	283266	372970	1199	26049	105151	0.87848	-0.00509	0.00148	-1.61	5220	115200	276191	366293	575	13698	56565	0.94021	-0.01014	0.00212	3.24	A.B.	54	1351	7018	0.01023	-0.08526	0.00595	43.1041	1	0	5216	114873	275651	365484	0.005586	0.116069	0.053922	0.819712	-0.0049	0.0017	-1.6127	-0.0105	0.0019	3.2444
8	27	101339903	24335763	5203	116513	282327	371667	2588	57844	209073	0.58901	-0.00156	0.00088	-2	5222	117244	283701	373613	79	2281	7630	0.00719	0.04724	0.00588	13.13	a.b.	43	1187	3819	0.00344	-0.10956	0.00789	38.7354	4	0	5201	116443	282214	371492	0.407217	0.003783	0.585564	0.003419	-0.0016	0.0006	-1.9956	0.0472	0.0065	13.1289
9	27	44932317	30050354	5221	116802	282100	372024	45	1843	7082	0.00665	0.0389	0.0059	7.61	5218	115158	276082	365427	1148	25647	115726	0.13605	-0.00567	0.00129	-0.36	a.b.	7	278	1501	0.00561	0.26988	0.01058	99.0476	4	2	5215	114645	274371	363663	0.855358	0.134227	0.00479	0.001932	0.0391	0.0061	7.6116	-0.0061	0.0013	-0.3638
15	22	24021537	16470040	5209	116011	279107	368494	2067	50246	175918	0.28286	0.00281	0.00114	-2	5221	117235	283653	373565	55	1673	7499	0.9938	-0.06671	0.00569	27.45	a.B.	12	606	2691	0.00278	-0.1986	0.00888	93.0032	3	0	5206	115939	278958	368287	0.004408	0.711877	0.001819	0.280934	0.003	0.0011	-1.9956	-0.067	0.0062	27.4504
16	21	24948459	42668952	5222	117244	283712	373635	29	1080	2984	0.00305	0.06863	0.00882	10.74	5218	117000	282729	372667	2151	52179	181944	0.7109	-0.0015	0.00102	-2	a.b.	14	603	1743	0.00213	-0.17605	0.01114	46.6138	4	2	5216	116929	282625	372511	0.287476	0.708857	0.001506	0.001544	0.0703	0.009	10.745	-0.0012	0.0013	-1.9956
13	27	64875239	30670832	5224	117290	283736	373699	2088	51306	177379	0.71633	-0.01088	0.00113	20.54	5204	112506	270640	358854	1045	19748	108627	0.12748	0.0071	0.00148	2.26	A.b.	274	6055	30262	0.03119	-0.06782	0.00278	121.703	2	0	5204	112483	270570	358770	0.254493	0.026128	0.613043	0.101146	-0.0109	0.0008	20.5442	0.0069	0.0015	2.2592
15	25	75344319	41065193	5214	117049	283402	373140	849	20357	90813	0.90219	-0.00325	0.00161	-2	5200	114478	268200	357679	1783	36553	155944	0.20491	0.0076	0.00124	6.72	A.b.	166	4000	20284	0.02131	-0.06079	0.00344	64.2977	2	0	5190	114217	267797	357041	0.077205	0.017526	0.714545	0.186855	-0.0033	0.0015	-1.9954	0.0072	0.0013	6.7187
19	23	43688988	3468292	5213	113760	273622	363023	966	27530	87174	0.10782	0.00977	0.00154	5.97	5213	116050	280524	369720	757	17362	82651	0.90827	-0.00827	0.0015	3.01	a.B.	104	2740	10966	0.01609	-0.07981	0.00479	60.0618	3	0	5202	112487	270353	358939	0.079483	0.806318	0.009809	0.09809	0.0102	0.0019	5.9713	-0.0082	0.0016	3.0147
18	24	15099438	36653611	5211	116920	283147	372780	2660	57264	209047	0.45952	0.00146	0.001	-2	5220	117264	283718	373661	14	446	2408	0.99843	-0.18822	0.00941	74.6	A.B.	10	256	1467	0.00073	-0.31112	0.01007	131.544	1	2	5207	116868	283048	372648	0.000698	0.539747	0.000876	0.45865	0.0017	0.0008	-1.9956	-0.1888	0.0103	74.5978
13	29	18832047	48033872	5217	116957	283033	372727	2654	59155	213441	0.52615	-0.00048	0.00092	-2	5223	117043	282055	372196	13	588	1778	0.99842	-0.14428	0.01132	30.89	a.B.	3	249	1076	0.0017	-0.23874	0.01358	54.2516	3	0	5216	116684	281278	371126	0.000873	0.471776	0.000709	0.52564	-0.0006	0.001	-1.9956	-0.144	0.0112	30.8899
20	23	53171907	29464782	5221	117262	283725	373651	97	2524	11698	0.98988	-0.02577	0.0047	4.89	5221	117254	283329	373388	1218	21919	121454	0.87483	0.00166	0.00128	-2	A.B.	12	200	2207	0.00155	-0.14579	0.01011	39.9041	1	0	5218	117200	283238	373247	0.001188	0.008934	0.123969	0.86558	-0.0265	0.0048	4.8885	0.0019	0.0012	-1.9956
19	24	57770336	28028939	5200	115519	278373	367347	2439	56972	202724	0.37833	0.00063	0.00096	-2	5223	115445	278578	368262	148	3028	19242	0.0156	0.01776	0.0037	3.25	a.b.	42	912	6503	0.00871	-0.08296	0.0058	37.2293	4	0	5199	113651	273158	361812	0.609193	0.010866	0.371153	0.004791	0.0005	0.0008	-1.9956	0.0182	0.0036	3.2531
19	24	38546855	57200185	5218	116865	283010	372628	987	21010	115118	0.12277	0.01252	0.00135	14.87	5218	116978	282692	372587	2067	51133	175895	0.72953	-0.01215	0.00105	24.9	a.B.	265	6390	35185	0.02889	-0.07119	0.00241	157.645	3	0	5212	116531	281893	371433	0.241983	0.634693	0.028316	0.094518	0.0123	0.0011	14.8739	-0.0119	0.0007	24.9003
21	29	20427894	15955906	5216	116548	282382	371785	1687	36222	158696	0.19046	-0.0012	0.00119	-2	5211	114040	273470	362494	316	13355	32470	0.04117	0.01456	0.0028	3.75	a.b.	59	2432	6593	0.01124	-0.07262	0.00602	28.4553	4	0	5203	113280	272065	360506	0.777632	0.034087	0.177114	0.006957	-0.0009	0.0013	-1.9956	0.0143	0.0026	3.7516
23	28	35452881	3844829	5222	117077	283356	373138	654	15758	71757	0.92505	-0.01223	0.00185	7.8	5219	116937	282994	372680	1416	34846	126850	0.16339	0.00514	0.00139	-1.66	A.b.	69	2746	12965	0.01102	-0.06806	0.00431	50.5392	2	0	5217	116702	282542	372038	0.063937	0.010944	0.772631	0.152478	-0.012	0.0018	7.8013	0.0056	0.0015	-1.658
[truncated: 112 more columns]
