# Supplementary material for: Parent-offspring genotyped trios unravelling genomic regions with gametic and genotypic epistatic transmission bias on the cattle genome
Source: Front Genet. 2023 Apr 6;14:1132796. doi: 10.3389/fgene.2023.1132796 (PMC10117652; doi:10.3389/fgene.2023.1132796)
Supplement: Supplementary file 1 [file DataSheet1.zip › Supplementary Material/Supplementary Material 5.xlsx]

## Sheet: sup.material.5
chromosome region A	chromosome region B	coordinates of the region A	coordinates of the region B	Artificial haplotype allele	number of heterozygous sires	number of heterozygous dams	number of informative offspring	Frequency	Number of none observed homozygous offspring	hHxhh:hh	hHxhh:hH	hHxHH:hH	hHxHH:HH	hHxhH:hh	hHxhH:hH	hHxhH:HH	number of sires (locus A)	number of dams (locus A)	number of offspring (trios) (locus A)	total number of animals (locus A)	number of heterozygous sires (locus A)	number of heterozygous dams (locus A)	number of informative offspring (locus A)	number of sires (locus B)	number of dams (locus B)	number of offspring (trios) (locus B)	total number of animals (locus B)	number of heterozygous sires (locus B)	number of heterozygous dams (locus B)	number of informative offspring (locus B)	Frequency (locus A)	Frequency (locus B)	αA mean	δA mean	αB mean	δB mean	ααe mean	αδe mean	δαe mean	δδe mean	αA standard deviation	δA standard deviation	αB standard deviation	δB standard deviation	ααe standard deviation	αδe standard deviation	δαe standard deviation	δδe standard deviation	Log10(LRαA)
5	27	10278129	25728096	a.B.	105	2642	9324	0.0095	23	0	0	4382	4878	0	41	23	5223	117215	283644	373538	185	4935	16193	5218	116703	281827	371562	2573	58044	207634	0.01609	0.42931	0.11974	-0.37621	-0.06563	0.31092	0.67664	0.52722	-0.29901	0.24621	0.14525	0.09931	0.08141	0.09324	0.18795	0.18207	0.09679	0.09421	1.53137
15	16	54803685	79553324	A.b.	59	1841	7300	0.00696	18	0	0	3583	3671	0	28	18	5218	117063	283359	373136	2544	58522	211193	5223	117241	283698	373609	158	4209	16463	0.42351	0.01531	-0.31987	0.12416	0.20532	0.01381	0.67372	-0.35295	0.40918	0.2384	0.10419	0.14243	0.11782	0.08169	0.20048	0.10425	0.23465	0.1197	67.1658
7	13	4436640	72570537	a.B.	72	2524	7413	0.00785	18	0	0	3598	3770	0	27	18	5220	116944	283031	372721	381	11278	39700	5223	117290	283746	373706	1745	40727	151348	0.04136	0.7969	0.40792	-0.18682	0.16492	0.09992	0.33611	0.15255	-0.17062	0.07473	0.09336	0.06773	0.052	0.04938	0.11498	0.08484	0.06416	0.04667	23.7607
11	25	30575025	4667894	A.b.	71	2506	7559	0.009	18	0	0	3720	3792	0	29	18	5219	117183	283483	373368	673	17961	66286	5214	115760	279637	368824	1171	28984	106107	0.92921	0.12674	-0.21077	0.19423	0.12595	0.0893	0.36166	-0.23517	0.21414	0.13207	0.07759	0.07247	0.04542	0.04486	0.12104	0.07429	0.06882	0.04246	8.53285
1	9	7782816	81277154	a.b.	94	2809	8354	0.00888	17	0	0	4033	4274	0	30	17	5208	116401	282222	371466	2002	43862	169225	5219	117104	283466	373256	427	10922	39792	0.23951	0.04075	0.21537	0.28741	0.10345	0.11478	-0.26952	0.20027	0.18358	0.10422	0.07355	0.09378	0.05567	0.0527	0.1329	0.0721	0.10076	0.05339	21.5768
14	17	20606100	19346381	a.b.	62	1998	6493	0.00651	16	0	0	3168	3284	0	25	16	5219	117073	283367	373152	1885	40693	158895	5222	117279	283756	373699	78	2530	7803	0.78468	0.00803	0.25471	0.38509	0.35065	0.12073	-0.6445	0.3691	0.69452	0.36448	0.16692	0.24358	0.13235	0.14943	0.30387	0.16533	0.24941	0.1337	20.2811
10	17	44445350	19346381	a.b.	65	2085	6737	0.00678	16	0	0	3297	3399	0	25	16	5222	117115	283387	373207	1629	36333	156150	5222	117279	283756	373699	78	2530	7803	0.788	0.00803	0.34181	0.11891	0.4408	0.02329	-0.80515	0.40641	0.81557	0.38366	0.11101	0.23856	0.09601	0.14909	0.16919	0.1069	0.16156	0.09218	36.4453
13	25	83097979	40553104	a.b.	98	1860	9006	0.00778	16	0	0	4479	4487	0	24	16	5223	117260	283685	373615	213	4203	20843	5219	117075	283373	373163	2281	54166	193094	0.01814	0.33401	0.43298	0.16896	0.24048	0.12606	-0.32835	0.24776	0.21128	0.15347	0.12565	0.10316	0.07181	0.07264	0.1977	0.14081	0.10145	0.07352	25.3013
8	24	104701604	62169295	a.B.	65	1723	6097	0.00601	15	0	0	2955	3096	0	31	15	5223	117257	283720	373647	130	3310	11873	5223	117293	283751	373711	2648	58301	208811	0.01168	0.42928	0.06851	-0.32925	-0.03042	0.20231	0.62998	0.34509	-0.28304	0.15158	0.13839	0.10021	0.08217	0.09367	0.18977	0.18516	0.09924	0.09696	0.53995
25	27	10254815	31142763	a.b.	50	1451	6470	0.00591	15	0	0	3132	3300	0	23	15	5216	116935	283119	372803	914	18081	86314	5217	116944	283214	372879	660	18541	59694	0.08995	0.06699	0.2495	0.17105	0.09701	0.02962	-0.25898	0.18135	0.15582	0.08082	0.06818	0.07777	0.042	0.04517	0.09956	0.0601	0.06371	0.03848	12.0748
2	3	126126854	9686101	a.B.	72	1655	6514	0.00616	15	0	0	3188	3288	0	23	15	5207	116549	282126	371534	2016	41686	182169	5224	117211	283673	373560	237	6787	23716	0.24027	0.9763	0.3736	-0.31168	0.04629	0.09582	0.52917	0.36592	-0.09633	0.06478	0.09395	0.11406	0.05678	0.06376	0.17709	0.09405	0.10337	0.05505	68.1201
6	17	38576012	19346381	A.b.	63	2026	6585	0.00663	15	0	1	3232	3312	0	25	15	5221	117199	283596	373482	1904	40588	168546	5222	117279	283756	373699	78	2530	7803	0.21906	0.00803	-0.39264	0.4415	0.24941	0.18805	0.76971	-0.32188	0.55847	0.32194	0.12545	0.2265	0.16358	0.14291	0.20536	0.1226	0.30562	0.15562	52.9649
2	17	76697276	19346381	a.b.	65	2082	6700	0.00677	15	0	0	3280	3381	0	24	15	5216	117050	283307	373065	1070	30625	97240	5222	117279	283756	373699	78	2530	7803	0.87881	0.00803	0.42855	0.77327	0.37859	0.35952	-0.669	0.24191	0.72958	0.33487	0.17822	0.18252	0.12802	0.12565	0.27507	0.17437	0.2092	0.12586	23.5872
17	20	19346381	55083143	a.B.	66	2167	6946	0.00726	15	0	0	3391	3516	0	24	15	5222	117279	283756	373699	78	2530	7803	5219	116850	281841	371565	1375	32476	122449	0.00803	0.1492	0.55388	-0.58721	0.33563	0.29735	0.73182	0.68706	-0.1853	0.38751	0.25076	0.15895	0.16263	0.14083	0.23669	0.24311	0.15612	0.13555	10.2159
1	15	156505205	74237858	A.B.	76	2183	7559	0.01017	15	0	0	3753	3767	0	24	15	5219	117172	282549	372503	358	8126	34011	5209	115712	277300	366938	2332	54498	190854	0.9686	0.66274	-0.23481	-0.18917	0.11584	0.1457	-0.30778	-0.24373	-0.18006	0.12556	0.10864	0.07326	0.06079	0.05803	0.13666	0.1097	0.07327	0.05757	8.90509
20	26	68846321	35662269	a.B.	90	2396	7573	0.00769	15	0	0	3590	3938	0	30	15	5218	117177	283536	373405	2105	44455	173560	5218	116982	283298	373005	388	10060	39340	0.24882	0.96079	0.19933	-0.29932	0.11605	0.02984	0.40754	0.21393	-0.25456	0.16806	0.08177	0.09878	0.05495	0.05389	0.14745	0.07717	0.09853	0.05214	18.3999
5	9	76479355	2095979	a.B.	76	2703	7582	0.00826	15	0	0	3757	3786	0	24	15	5223	117219	283649	373548	422	13004	43511	5223	117208	283622	373511	1261	33319	125437	0.04723	0.84929	0.04003	-0.27447	0.0776	0.12583	0.4105	0.28282	-0.1703	0.13846	0.09409	0.08111	0.05271	0.05326	0.14109	0.09482	0.07438	0.05106	0.20702
6	14	23657220	7810795	A.B.	58	2090	7690	0.01167	15	0	0	3703	3948	0	24	15	5222	117232	283652	373558	324	8391	43314	5209	114648	275928	365327	2148	47079	184298	0.96103	0.71367	-0.23882	-0.2964	0.09304	0.10618	-0.46507	-0.25855	-0.24124	0.15158	0.10082	0.08117	0.05621	0.05893	0.14867	0.10957	0.07799	0.05733	9.47055
8	20	96266647	49111029	a.b.	84	2137	7897	0.00929	15	0	0	3865	3989	0	28	15	5218	116972	282287	372226	936	21417	85407	5204	116662	281618	371359	967	21749	92544	0.09161	0.09877	0.28658	0.19155	0.11872	0.08959	-0.3402	0.19693	0.16797	0.09266	0.07934	0.0743	0.04458	0.0436	0.12309	0.06992	0.06845	0.03989	18.7502
21	26	19601568	1292508	a.B.	61	2056	8426	0.00854	15	0	0	4035	4351	0	25	15	5219	116799	282075	371930	90	3260	13038	5223	117296	283759	373719	2542	56413	212997	0.01219	0.41728	0.44164	-0.3245	0.10789	0.22981	0.62406	0.38542	-0.30525	0.21895	0.16426	0.13063	0.09503	0.16213	0.25321	0.32201	0.13138	0.16209	20.9078
9	21	93731471	19601568	A.b.	70	2296	9144	0.00943	22	0	0	4462	4626	0	34	22	5217	116919	283038	372672	2548	53019	204692	5219	116799	282075	371930	90	3260	13038	0.37819	0.01219	-0.31625	0.04261	0.4534	-0.09525	0.80939	-0.42652	0.76714	0.33823	0.09154	0.16651	0.09411	0.09495	0.17141	0.09094	0.1833	0.09643	59.9207
11	21	32153221	19601568	a.b.	68	1961	8760	0.0087	19	0	0	4155	4557	0	29	19	5216	116948	282990	372688	2469	56939	202037	5219	116799	282075	371930	90	3260	13038	0.60488	0.01219	0.39545	0.30962	0.32398	0.0375	-0.72882	0.32443	0.68245	0.41305	0.11087	0.17721	0.12905	0.10209	0.2109	0.11106	0.25102	0.12729	87.2999
24	29	39650461	28523337	a.B.	80	2688	7040	0.00786	18	1	0	3337	3648	0	36	18	5216	117064	283280	373080	2394	54258	201703	5223	117199	283619	373507	118	4090	9928	0.64665	0.98857	0.34967	0.08122	0.24208	-0.15618	0.79031	0.43954	-0.37795	0.16735	0.08703	0.15987	0.11563	0.09583	0.15705	0.08732	0.22923	0.11926	69.374
15	23	5766975	24441569	A.b.	65	1650	7174	0.00653	18	0	0	3509	3619	0	28	18	5213	116876	283007	372630	2189	44223	193763	5218	117175	283603	373452	227	6294	23600	0.70024	0.02291	-0.28212	0.14393	0.2484	-0.00737	0.42412	-0.23153	0.43161	0.21422	0.08152	0.11305	0.06861	0.06285	0.15167	0.07889	0.13019	0.06742	46.9046
8	20	82622674	65064787	a.b.	102	1415	11995	0.01109	18	0	0	5954	5991	0	32	18	5223	116573	280813	370866	271	6067	44001	5218	117072	283349	373147	859	21122	97796	0.03687	0.10364	0.17483	0.22395	0.0586	0.14233	-0.33456	0.23907	0.15658	0.13166	0.08836	0.06759	0.049	0.04578	0.11224	0.07909	0.06344	0.04454	4.29926
4	10	84118706	29375348	A.B.	71	2744	7536	0.00919	17	0	0	3579	3909	0	31	17	5209	116967	283196	372884	2603	58543	216103	5221	116950	282439	372466	165	5515	15231	0.45819	0.98312	-0.27657	-0.1445	0.2326	-0.04916	-0.51677	-0.27317	-0.394	0.19488	0.1068	0.12905	0.0783	0.07394	0.20689	0.10692	0.15273	0.07928	52.3668
1	16	86931672	12741497	a.b.	69	1183	7844	0.00633	17	0	0	3835	3965	0	27	17	5214	117010	283249	372973	2709	58818	206006	5224	117270	283738	373671	119	2269	12786	0.5647	0.0107	0.35389	0.30579	0.2717	0.06958	-0.7211	0.36218	0.51429	0.26261	0.10278	0.16083	0.13311	0.09417	0.19519	0.10531	0.25946	0.13249	71.2231
7	12	26984291	18804912	A.b.	70	1535	5518	0.009	16	0	1	2638	2839	0	24	16	5205	114077	273810	362626	1933	42718	155710	5223	117251	283716	373632	313	6859	26035	0.76885	0.02548	-0.30165	0.44104	0.13187	0.1488	0.42579	-0.21876	0.2054	0.08949	0.10056	0.12002	0.07144	0.06663	0.18296	0.09579	0.13093	0.06928	33.9115
14	20	82345678	33773531	a.b.	65	2504	5544	0.00984	16	0	0	2630	2874	0	24	16	5208	115000	277556	366906	2378	51800	199056	5224	117176	283584	373449	179	7449	16541	0.33329	0.02056	0.20994	0.27633	0.25565	0.0451	-0.3787	0.24023	0.35994	0.18712	0.08589	0.12852	0.0852	0.07413	0.16468	0.08868	0.17027	0.08916	25.8469
6	25	47791866	34622211	A.b.	66	2548	6011	0.00706	16	0	0	2925	3044	0	26	16	5221	117120	283487	373317	1696	39273	146942	5221	117099	283478	373270	262	10352	25457	0.81062	0.0307	-0.12673	0.14198	0.07911	0.04197	0.32055	-0.15741	0.20754	0.10732	0.06202	0.10872	0.05349	0.06109	0.10535	0.0609	0.10101	0.05568	5.5959
9	10	7602607	57131487	a.B.	67	1900	6646	0.00652	16	0	0	3207	3399	0	24	16	5217	116977	283166	372877	2625	56567	211205	5224	117248	283721	373639	150	5106	14336	0.41696	0.98424	0.36131	-0.17341	0.20173	0.01638	0.60925	0.28684	-0.47381	0.27565	0.09805	0.13873	0.08535	0.08113	0.18706	0.09833	0.16367	0.0851	83.1278
15	16	62512689	79449472	A.B.	58	1710	7148	0.00743	16	0	0	3511	3597	0	24	16	5210	115345	279763	368420	2311	55729	191321	5223	117261	283719	373644	145	3752	15510	0.34345	0.98589	-0.2549	-0.13363	0.31433	0.02471	-0.61938	-0.3437	-0.65235	0.35276	0.11152	0.16215	0.1196	0.09234	0.21448	0.11111	0.23724	0.12129	35.2025
3	25	30194236	20619710	A.b.	39	1595	7170	0.00645	16	0	0	3497	3630	0	27	16	5223	117296	283740	373711	2276	52193	195302	5224	117133	283529	373349	145	4396	21257	0.68079	0.01938	-0.1564	0.3191	0.07717	0.12748	0.34544	-0.21894	0.12584	0.10856	0.08302	0.11676	0.0596	0.0663	0.1547	0.08149	0.11678	0.06297	13.9923
25	26	20058762	32545785	A.b.	49	1245	8120	0.00636	16	0	0	3861	4215	0	28	16	5224	117302	283781	373752	1730	38936	167246	5224	117206	283635	373514	248	5680	30919	0.77964	0.02668	-0.17524	0.07795	0.20636	-0.00039	0.257	-0.09574	0.36989	0.16412	0.07427	0.10679	0.05242	0.05882	0.13539	0.07132	0.1004	0.05397	14.214
6	13	12804438	1397454	a.b.	96	2405	8197	0.00856	16	0	0	4024	4130	0	27	16	5222	117083	283411	373204	525	14029	58069	5217	116853	281958	371652	1665	36430	152647	0.05886	0.19575	0.31154	0.30751	0.10579	0.15153	-0.60547	0.31056	0.32921	0.157	0.09769	0.0884	0.05355	0.05435	0.16029	0.09493	0.08514	0.0506	18.1203
8	15	85937098	70706906	a.b.	46	1639	8229	0.00779	16	0	0	3907	4281	0	25	16	5212	116588	282480	371887	2301	47939	191462	5220	116941	282734	372598	314	7718	33928	0.30271	0.03173	0.22973	0.20758	0.17019	0.00149	-0.37471	0.17736	0.27788	0.15252	0.06905	0.1004	0.05043	0.05523	0.12725	0.06772	0.09458	0.05089	31.0287
8	27	19261635	31857755	A.b.	79	1369	8725	0.0069	16	0	0	4188	4491	0	30	16	5221	117126	283387	373218	376	5753	35812	5209	116775	282837	372364	2138	46641	179081	0.97081	0.26063	-0.17033	0.28305	0.03674	0.19038	0.45748	-0.32593	0.22636	0.15821	0.10518	0.09133	0.05719	0.06964	0.1729	0.1346	0.08861	0.06937	4.50729
13	20	81701980	29322034	a.b.	81	2243	8903	0.00829	16	0	0	4455	4408	0	24	16	5223	117259	283721	373648	225	4763	21332	5219	117066	283363	373135	2615	58771	216345	0.01923	0.4572	0.50362	0.26132	0.28425	0.19038	-0.52731	0.23341	0.28223	0.0916	0.13102	0.08515	0.07531	0.08009	0.16174	0.15329	0.08415	0.07836	42.1793
8	21	84896726	19601568	a.b.	65	2295	9027	0.00931	16	0	0	4309	4673	0	29	16	5218	116909	283144	372813	2219	51040	184495	5219	116799	282075	371930	90	3260	13038	0.6999	0.01219	0.36748	0.47052	0.41543	0.11678	-0.6904	0.29739	0.74534	0.35786	0.12298	0.19151	0.09468	0.10887	0.23169	0.12157	0.17801	0.09346	57.941
7	15	36801410	27370710	a.B.	65	1281	4049	0.00414	15	0	0	1907	2101	0	26	15	5217	116818	282954	372524	2545	56560	206882	5224	117252	283724	373644	99	2204	7088	0.62618	0.99269	0.36509	0.02219	0.1922	-0.21376	0.60854	0.25003	-0.53402	0.34402	0.11858	0.14851	0.10676	0.09177	0.21843	0.11434	0.20817	0.10878	75.6478
4	10	46514849	79175778	A.b.	76	2647	6353	0.00757	15	0	0	3140	3175	0	23	15	5221	117259	283738	373661	110	3909	9574	5211	116825	282910	372482	2394	54249	211954	0.98882	0.62143	-0.13529	0.38737	-0.0066	0.3166	0.78144	-0.68892	0.34427	0.40168	0.18154	0.10648	0.11048	0.1364	0.19788	0.26147	0.10721	0.13298	1.68948
4	22	41583591	54065331	A.B.	76	1459	6444	0.01249	15	0	1	3151	3253	0	24	15	5221	116906	281471	371834	182	4620	20090	5210	114333	271768	361140	2131	46154	169979	0.98144	0.73082	-0.36199	-0.184	0.13128	0.24155	-0.35006	-0.37951	-0.1765	0.14738	0.13414	0.09573	0.07509	0.08303	0.17951	0.15638	0.09462	0.08048	13.6709
3	6	81243127	110020598	a.B.	62	1515	6576	0.00912	15	0	0	3172	3365	0	24	15	5209	116292	281680	370973	2605	58540	211168	5220	115401	278501	368129	113	3019	12425	0.4277	0.98848	0.20539	0.0704	0.2573	-0.1195	0.49211	0.29662	-0.51438	0.26311	0.12167	0.14838	0.11056	0.08687	0.23292	0.119	0.22256	0.11471	27.9664
2	17	120775372	19346381	a.b.	63	2010	6585	0.00971	15	0	0	3242	3305	0	23	15	5223	115565	278756	368527	1217	31978	119684	5222	117279	283756	373699	78	2530	7803	0.8512	0.00803	0.32967	0.57184	0.38088	0.26869	-0.62459	0.23207	0.80048	0.46192	0.18042	0.24908	0.11214	0.1537	0.30703	0.18386	0.18283	0.10853	19.828
3	17	92190368	19346381	A.b.	72	2132	6784	0.00687	15	0	1	3305	3440	0	23	15	5223	117190	283573	373451	1542	34408	131899	5222	117279	283756	373699	78	2530	7803	0.16633	0.00803	-0.42396	0.21072	0.44036	0.08999	0.76905	-0.35851	0.74276	0.32389	0.13834	0.2768	0.1254	0.17083	0.21406	0.13573	0.22844	0.12943	41.0324
2	28	24487457	26084739	a.B.	56	1568	6870	0.00655	15	0	0	3315	3515	0	25	15	5216	117020	283302	373034	1233	28341	115424	5215	116935	282935	372703	612	14659	72353	0.13673	0.93079	0.19284	-0.14962	0.12957	0.05491	0.31665	0.17236	-0.22456	0.11351	0.07341	0.07777	0.04503	0.04408	0.12331	0.06783	0.07542	0.0421	11.0705
9	27	81456800	2725927	A.B.	75	2481	7026	0.00757	15	0	1	3328	3650	0	32	15	5223	117190	283610	373477	201	5916	16864	5219	116923	283110	372773	2579	57727	213754	0.98155	0.54933	-0.27379	-0.24714	0.05231	0.21103	-0.42995	-0.36412	-0.2231	0.19059	0.13291	0.08933	0.07565	0.09112	0.17036	0.18154	0.08911	0.09395	9.53841
16	22	79553324	27856677	a.B.	62	2160	7181	0.00732	15	0	0	3507	3635	0	24	15	5223	117241	283698	373609	158	4209	16463	5221	117219	283595	373520	2414	54857	192330	0.01531	0.33451	0.21475	-0.2476	0.06807	0.16803	0.5549	0.29726	-0.25558	0.18432	0.15535	0.10568	0.08848	0.12493	0.20336	0.25125	0.10606	0.12881	5.227
9	17	56548919	28477055	A.b.	75	1724	7195	0.0067	15	0	0	3512	3644	0	24	15	5224	117275	283742	373682	248	7310	23129	5216	117111	283434	373240	1551	34324	140901	0.97489	0.1683	0.01651	0.2305	0.02711	0.1655	0.4231	-0.39689	0.32696	0.26147	0.1156	0.08978	0.06605	0.06897	0.16283	0.12977	0.08781	0.06823	0.03389
3	14	95625202	6295969	a.B.	102	1877	7442	0.00996	15	0	0	3526	3876	0	25	15	5222	115824	279093	369000	1022	22553	102830	5216	116950	283092	372787	796	16129	66327	0.11245	0.93135	0.30056	-0.35287	0.18558	0.0492	0.35375	0.19818	-0.28674	0.14762	0.09328	0.0962	0.05595	0.05348	0.15846	0.0875	0.09204	0.05095	21.3177
12	13	48609392	57993671	a.b.	64	1784	7612	0.00701	15	2	0	3696	3867	0	32	15	5223	117302	283786	373749	821	21929	77372	5216	116841	282935	372547	717	15667	91787	0.0873	0.08479	0.12095	0.17445	0.12284	0.02834	-0.20408	0.13571	0.19176	0.09609	0.05528	0.05437	0.03545	0.03523	0.06539	0.04902	0.04947	0.03304	3.04274
7	13	19933529	9839639	a.b.	85	2075	7804	0.00736	15	0	2	3751	4010	0	26	15	5214	116875	282898	372517	2101	49785	183893	5218	117114	283462	373265	235	6090	20888	0.28193	0.02097	0.26129	0.22063	0.17288	0.05463	-0.42086	0.2154	0.33663	0.16752	0.08729	0.12619	0.07498	0.07017	0.16283	0.0855	0.14477	0.07525	34.9617
1	12	46518842	9851720	a.b.	81	1531	7930	0.00743	15	0	0	3874	4010	0	31	15	5222	117269	283728	373664	253	5086	23126	5206	116340	281376	370775	2107	46471	182867	0.02094	0.26708	0.24652	0.26068	0.11908	0.19342	-0.42246	0.34145	0.22872	0.16458	0.12228	0.08065	0.06913	0.06584	0.14994	0.12681	0.07951	0.06771	7.86168
1	21	66139653	19601568	a.b.	63	1889	8175	0.0083	15	0	0	4007	4130	0	23	15	5223	117288	283762	373715	2645	58996	218717	5219	116799	282075	371930	90	3260	13038	0.52499	0.01219	0.27617	0.22217	0.30555	0.01344	-0.57982	0.28351	0.52801	0.27506	0.13355	0.15593	0.13263	0.09039	0.25745	0.13063	0.26401	0.13541	52.4901
20	21	4496376	19601568	A.b.	63	2051	8210	0.00859	15	0	0	3977	4195	0	23	15	5207	116715	282738	372235	2444	55912	207662	5219	116799	282075	371930	90	3260	13038	0.39066	0.01219	-0.3538	0.16256	0.21183	-0.05793	0.80442	-0.44255	0.44731	0.28967	0.08941	0.17486	0.15211	0.10222	0.16155	0.09002	0.3039	0.15458	72.5002
3	21	4861761	19601568	a.b.	62	2123	8490	0.00877	15	0	0	4084	4368	0	23	15	5223	117292	283760	373721	2349	52430	195229	5219	116799	282075	371930	90	3260	13038	0.67094	0.01219	0.4185	0.02529	0.29288	-0.1238	-0.79079	0.36926	0.56073	0.28487	0.09064	0.17591	0.14039	0.09927	0.16736	0.08866	0.28689	0.14743	93.4931
[truncated: 109 more columns]
